# Supplementary material for: Novel Skeletal Rearrangements of the Tigliane Diterpenoid Core
Source: J Nat Prod. 2023 Nov 22;86(12):2685–90. doi: 10.1021/acs.jnatprod.3c00834 (PMC10749460; doi:10.1021/acs.jnatprod.3c00834)
Supplement: Supplementary file 2 — np3c00834_si_002.zip [file np3c00834_si_002.zip]

Archive with 1 entries (1 files):
- Additional Supporting Information.rar
